# Supplementary material for: Sublethal Effects and Associated Risks of Acaricides Used Against Varroa destructor in Honey Bee (Apis mellifera) Colonies
Source: Insects. 2026 May 19;17(5):517. doi: 10.3390/insects17050517 (PMC13206983; doi:10.3390/insects17050517)
Supplement: Supplementary file 1 [file insects-17-00517-s001.zip]

Archive with 1 entries (1 files):
- insects-4273507-supplementary.pdf
